# Supplementary material for: Intellectual disability-associated gain-of-function mutations in CERT1 that encodes the ceramide transport protein CERT
Source: PLoS One. 2020 Dec 21;15(12):e0243980. doi: 10.1371/journal.pone.0243980 (PMC7751862; doi:10.1371/journal.pone.0243980)
Supplement: S1 Table — (XLSX) [file pone.0243980.s006.xlsx]

## Sheet: Sheet1
S1 Table. Clinical information of the patient in the present study
Gender	female
CERT mutation	NM_0031361.3:c.403T>C (NM_001130105.1:c.787T>C)
Protein alteration	NP_112729.1:p.Ser135Pro (NP_001123577:p.Ser263Pro)
Gestational age at birth	37 weeks and 5 days
Height (cm) (SD)	at birth	44.0 (-1.8)	at 15 months of age	73.5 (-1.2)
Weight (g) (SD)		2,466 (-0.9)		7,185 (-2.3)
OFC (cm) (SD)		33.2 (+0.2)		45.0 (-0.5)
Intellectual disability	severe
Speech impairment	wothout any meaningful words
Developmental delay	head control		6 months of age
	rolling over		4 years of age
	sitting without support		6 years of age
Epilepsy	+
Hypotonia	+
Brain MRI	delayed myelination of the cerebrum, hypoplasia of the corpus callosum			at 5 years of age
	the progression of her leukodystrophy, especially in the frontal lobe			at 23 years of age
Facial features	coarse face, thick eyebrows, ocular hypotelorism, long palpebral fissures, midface hypoplasia, bulbous nose tip, wide ala nasi, short philtrum, thin upper lip, and hypertrichosis
Skeletal	torticollis, scoliosis
Blood serum analysis	normal
Blood amino acids	normal
Urine organic acid	normal
Karyotype	46,XX
